# Supplementary material for: TMEM206 Contributes to Cancer Hallmark Functions in Colorectal Cancer Cells and Is Regulated by p53 in a p21-Dependent Manner
Source: Cells. 2024 Nov 5;13(22):1825. doi: 10.3390/cells13221825 (PMC11593115; doi:10.3390/cells13221825)
Supplement: Supplementary file 1 [file cells-13-01825-s001.zip]

Archive with 1 entries (1 files):
- cells-3228895-supplementary.pdf
